# Supplementary material for: Molecular Epidemiology, Lineage Evolutionary Dynamics, and Antigenic Variation Analysis of Type II PRRSV in China During 2024–2025
Source: Transbound Emerg Dis. 2025 Sep 27;2025:2054759. doi: 10.1155/tbed/2054759 (PMC12496146; doi:10.1155/tbed/2054759)
Supplement: Supporting Information 1 — The information of the viral strain sequences employed in this study. [file 2054759.f1.xlsx]

## Sheet: Sheet1
strain	virus	date	province	db	segment	sublineage
10-18-GP5-20241220-Henanxinyang	PRRSV	2024-12-20	Henan	mylab	gp5	L8.7
11-GP5-20250226-Jiangsudongtai	PRRSV	2025-02-26	Jiangsu	mylab	gp5	L8.7
14-GP5-20250226-Jiangsudongtai	PRRSV	2025-02-26	Jiangsu	mylab	gp5	L8.7
16-20-GP5-20250123-Sichuanshehong	PRRSV	2025-01-23	Sichuan	mylab	gp5	L8.7
1-6-GP5-20241229-Guangdongheyuan	PRRSV	2024-12-29	Guangdong	mylab	gp5	L8.7
16-GP5-20250226-Jiangsudongtai	PRRSV	2025-02-26	Jiangsu	mylab	gp5	L8.7
17-GP5-20250226-Jiangsudongtai	PRRSV	2025-02-26	Jiangsu	mylab	gp5	L8.7
19-26-GP5-20241220-Henanxinyang	PRRSV	2024-12-20	Henan	mylab	gp5	L8.7
22-25-GP5-20241129-Shanxichangzhi	PRRSV	2024-11-29	Shanxi	mylab	gp5	L8.7
22W_121-125_-20250226-Jilin	PRRSV	2025-02-26	Jilin	mylab	gp5	L8.7
2-GP5-20250308-Guangdongqingyuan	PRRSV	2025-03-08	Guangdong	mylab	gp5	L8.7
31-35-GP5-20250122-Beijing	PRRSV	2025-01-22	Beijing	mylab	gp5	L8.7
35-39-GP5-20241129-Shanxichangzhi	PRRSV	2024-11-29	Shanxi	mylab	gp5	L8.7
446-GP5-20250115-Hubeiwuhan	PRRSV	2025-01-15	Hubei	mylab	gp5	L8.7
45-49-GP5-20241129-Shanxichangzhi	PRRSV	2024-11-29	Shanxi	mylab	gp5	L8.7
45-GP5-20250207-Jilin	PRRSV	2025-02-07	Jilin	mylab	gp5	L8.7
4W_71-75_-20250226-Jilin	PRRSV	2025-02-26	Jilin	mylab	gp5	L8.7
59-GP5-20250207-Jilin	PRRSV	2025-02-07	Jilin	mylab	gp5	L8.7
5-GP5-20250308-Guangdongqingyuan	PRRSV	2025-03-08	Guangdong	mylab	gp5	L8.7
6-10-GP5-20250123-Sichuanshehong	PRRSV	2025-01-23	Sichuan	mylab	gp5	L8.7
6-10-GP5-20250308-Sichuansuining	PRRSV	2025-03-08	Sichuan	mylab	gp5	L8.7
8W_97-100_-20250226-Jilin	PRRSV	2025-02-26	Jilin	mylab	gp5	L8.7
A1-GP5-20250215-Sichuansuining	PRRSV	2025-02-15	Sichuan	mylab	gp5	L8.7
B_131-134_-20250226-Jilin	PRRSV	2025-02-26	Jilin	mylab	gp5	L8.7
B_136-140_-20250226-Jilin	PRRSV	2025-02-26	Jilin	mylab	gp5	L8.7
B16-GP5-20250115-Hubeiwuhan	PRRSV	2025-01-15	Hubei	mylab	gp5	L8.7
BY4_1-3_-GP5-20250124-Guangdonghuizhou	PRRSV	2025-01-24	Guangdong	mylab	gp5	L8.7
BY4_4-6_-GP5-20250124-Guangdonghuizhou	PRRSV	2025-01-24	Guangdong	mylab	gp5	L8.7
C1-C5-GP5-20250215-Sichuansuining	PRRSV	2025-02-15	Sichuan	mylab	gp5	L8.7
C1-GP5-20250122-Shandongqinghai	PRRSV	2025-01-22	Shandong	mylab	gp5	L8.7
C6-GP5-20250122-Shandongqinghai	PRRSV	2025-01-22	Shandong	mylab	gp5	L8.7
D4-GP5-20250308-Sichuansuining	PRRSV	2025-03-08	Sichuan	mylab	gp5	L8.7
E1-GP5-20250122-Shandongqinghai	PRRSV	2025-01-22	Shandong	mylab	gp5	L8.7
G3-G6-Guangdongguangzhou	PRRSV	2024-12-04	Guangdong	mylab	gp5	L8.7
GP5-20250312-Shanxi	PRRSV	2025-03-12	Shanxi	mylab	gp5	L8.7
R24051302	PRRSV	2024-03-28	Guangdong	mylab	complete	L8.7
S22-GP5-20250115-Hubeiwuhan	PRRSV	2025-01-15	Hubei	mylab	gp5	L8.7
S26-GP5-20250115-Hubeiwuhan	PRRSV	2025-01-15	Hubei	mylab	gp5	L8.7
HQ315837.1_PRRSV2_SY0909_lineage8.7	PRRSV	2009-09-01	Jiangsu	genbank	complete	L8.7
HQ401282.1_PRRSV2_Shaanxi-2_lineage8.7	PRRSV	2010-XX-XX	Shaanxi	genbank	complete	L8.7
HQ843178.1_PRRSV2_HLJ-09_lineage8.7	PRRSV	2009-04-01	Henan	genbank	complete	L8.7
HQ843179.1_PRRSV2_HLM-09_lineage8.7	PRRSV	2009-XX-XX	Henan	genbank	complete	L8.7
HQ843180.1_PRRSV2_SD-09_lineage8.7	PRRSV	2009-XX-XX	Shandong	genbank	complete	L8.7
JF268674.1_PRRSV2_09HUN2_lineage8.7	PRRSV	2009-08-01	Hunan	genbank	complete	L8.7
JF268676.1_PRRSV2_09BJ_lineage8.7	PRRSV	2009-10-01	Beijing	genbank	complete	L8.7
JF748718.1_PRRSV2_DC_lineage8.7	PRRSV	2010-11-01	Guangdong	genbank	complete	L8.7
JF796180.1_PRRSV2_FS_lineage8.7	PRRSV	2010-11-01	Guangdong	genbank	complete	L8.7
JN387271.1_PRRSV2_GDQY1_lineage8.7	PRRSV	2007-XX-XX	Guangdong	genbank	complete	L8.7
JN836553.1_PRRSV2_SCwhn09CD_lineage8.7	PRRSV	2009-05-01	Sichuan	genbank	complete	L8.7
KT022071.1_PRRSV2_HNxa14_lineage8.7	PRRSV	2014-XX-XX	Henan	genbank	complete	L8.7
KT022072.1_PRRSV2_HNyc13_lineage8.7	PRRSV	2013-XX-XX	Henan	genbank	complete	L8.7
KT351740.1_PRRSV2_HLJB1_lineage8.7	PRRSV	2013-01-01	Heilongjiang	genbank	complete	L8.7
KT445876.1_PRRSV2_HNP5_lineage8.7	PRRSV	2014-07-01	Henan	genbank	complete	L8.7
KT819203.1_PRRSV2_SCwhn14DY_lineage8.7	PRRSV	2014-09-01	Sichuan	genbank	complete	L8.7
MN547964.1	PRRSV	2017-XX-XX	Jiangsu	genbank	gp5	L8.7
MN547966.1	PRRSV	2019-XX-XX	Jiangsu	genbank	gp5	L8.7
MN547967.1	PRRSV	2019-XX-XX	Jiangsu	genbank	gp5	L8.7
MN606305.1	PRRSV	2007-XX-XX	jiangxi	genbank	gp5	L8.7
MT721741.1	PRRSV	2018-XX-XX	Guangdong	genbank	gp5	L8.7
MT780871.1	PRRSV	2019-09-16	Jiangsu	genbank	gp5	L8.7
MZ399801.1	PRRSV	2007-XX-XX	Shandong	genbank	gp5	L8.7
ON968569.1	PRRSV	2019-XX-XX	Hunan	genbank	gp5	L8.7
ON968573.1	PRRSV	2019-XX-XX	Hunan	genbank	gp5	L8.7
ON968574.1	PRRSV	2019-XX-XX	Hunan	genbank	gp5	L8.7
ON968575.1	PRRSV	2020-XX-XX	Hunan	genbank	gp5	L8.7
ON968576.1	PRRSV	2020-XX-XX	Hunan	genbank	gp5	L8.7
ON968583.1	PRRSV	2020-XX-XX	Hunan	genbank	gp5	L8.7
ON968584.1	PRRSV	2020-XX-XX	Hunan	genbank	gp5	L8.7
ON968585.1	PRRSV	2021-XX-XX	Hunan	genbank	gp5	L8.7
ON968590.1	PRRSV	2021-XX-XX	Hunan	genbank	gp5	L8.7
ON968591.1	PRRSV	2021-XX-XX	Hunan	genbank	gp5	L8.7
ON968592.1	PRRSV	2021-XX-XX	Hunan	genbank	gp5	L8.7
PQ588689.1	PRRSV	2021-09-12	Xinjiang	genbank	gp5	L8.7
KR149645_JXja15	PRRSV	2015-XX-XX	Jiangxi	genbank	complete	L8.7
KT358728_GZgy15-1	PRRSV	2015-XX-XX	Guizhou	genbank	complete	L8.7
KU215416_15LY01-FJ	PRRSV	2015-XX-XX	Fujian	genbank	complete	L8.7
KU215417_15LY02-FJ	PRRSV	2015-XX-XX	Fujian	genbank	complete	L8.7
KU950370_HENPDS-2	PRRSV	2015-XX-XX	Henan	genbank	complete	L8.7
KU950375_HENZZ-8	PRRSV	2015-XX-XX	Henan	genbank	complete	L8.7
KX510269_TJnh1501	PRRSV	2015-XX-XX	Tianjin	genbank	complete	L8.7
KX767091_GSWW/CHA 2015	PRRSV	2015-XX-XX	Gansu	genbank	complete	L8.7
KX815407_15GD1	PRRSV	2015-XX-XX	Guangdong	genbank	complete	L8.7
KX815408_15GD2	PRRSV	2015-XX-XX	Guangdong	genbank	complete	L8.7
KX815409_15GD3	PRRSV	2015-XX-XX	Guangdong	genbank	complete	L8.7
KX815410_15GD4	PRRSV	2015-XX-XX	Guangdong	genbank	complete	L8.7
KX815412_15HEB3	PRRSV	2015-XX-XX	Hebei	genbank	complete	L8.7
KX815414_15HEN3	PRRSV	2015-XX-XX	Henan	genbank	complete	L8.7
KX815416_15HUN1	PRRSV	2015-XX-XX	Hunan	genbank	complete	L8.7
KX815417_15HUN2	PRRSV	2015-XX-XX	Hunan	genbank	complete	L8.7
KX815418_15HUN3	PRRSV	2015-XX-XX	Hunan	genbank	complete	L8.7
KX815420_15JX2	PRRSV	2015-XX-XX	Jiangxi	genbank	complete	L8.7
KX815421_15JX3	PRRSV	2015-XX-XX	Jiangxi	genbank	complete	L8.7
KX815422_15JX4	PRRSV	2015-XX-XX	Jiangxi	genbank	complete	L8.7
KX815424_15LN2	PRRSV	2015-XX-XX	Liaoning	genbank	complete	L8.7
KX815426_15SC1	PRRSV	2015-XX-XX	Sichuan	genbank	complete	L8.7
KX815427_15SC2	PRRSV	2015-XX-XX	Sichuan	genbank	complete	L8.7
KX815429_15SN1	PRRSV	2015-XX-XX	Shaanxi	genbank	complete	L8.7
KX815430_15SN2	PRRSV	2015-XX-XX	Shaanxi	genbank	complete	L8.7
KX815431_15SN3	PRRSV	2015-XX-XX	Shaanxi	genbank	complete	L8.7
KX815433_15ZJ2	PRRSV	2015-XX-XX	Zhejiang	genbank	complete	L8.7
KX815434_15ZJ3	PRRSV	2015-XX-XX	Zhejiang	genbank	complete	L8.7
KY488476_GDHY	PRRSV	2015-XX-XX	Guangdong	genbank	complete	L8.7
KY488477_GDHZ	PRRSV	2015-XX-XX	Guangdong	genbank	complete	L8.7
KY488478_GDQY	PRRSV	2015-XX-XX	Guangdong	genbank	complete	L8.7
MF766472_HeN1501	PRRSV	2015-XX-XX	Henan	genbank	complete	L8.7
MF766473_HeN1502	PRRSV	2015-XX-XX	Henan	genbank	complete	L8.7
MN046237_InterMo-2015-2	PRRSV	2015-XX-XX	Neimenggu	genbank	complete	L8.7
KY290748_HENXX-9	PRRSV	2016-XX-XX	Henan	genbank	complete	L8.7
KY761966_FZ16A	PRRSV	2016-XX-XX	Fujian	genbank	complete	L8.7
MF526896_GDQYQC2	PRRSV	2016-XX-XX	Guangdong	genbank	complete	L8.7
MF818049_SC/NJ2016	PRRSV	2016-XX-XX	Sichuan	genbank	complete	L8.7
MH651747_SDZC-1609	PRRSV	2016-XX-XX	Shandong	genbank	complete	L8.7
MN026346_GXBB16-1	PRRSV	2016-XX-XX	Guangxi	genbank	complete	L8.7
MN046234_SDJM-1602	PRRSV	2016-XX-XX	Shandong	genbank	complete	L8.7
MN046238_HN-1603	PRRSV	2016-XX-XX	Hunan	genbank	complete	L8.7
MN119304_SD1612-1	PRRSV	2016-XX-XX	Shandong	genbank	complete	L8.7
MN642103_SDwh1602	PRRSV	2016-XX-XX	Shandong	genbank	complete	L8.7
MT811827_YNCX2016	PRRSV	2016-XX-XX	Yunnan	genbank	complete	L8.7
MT811829_YNJN2016	PRRSV	2016-XX-XX	Yunnan	genbank	complete	L8.7
MT811831_YNLQ2016	PRRSV	2016-XX-XX	Yunnan	genbank	complete	L8.7
MT811836_YNSM2016	PRRSV	2016-XX-XX	Yunnan	genbank	complete	L8.7
MT811838_YNPL2016	PRRSV	2016-XX-XX	Yunnan	genbank	complete	L8.7
MF770574_17-ZJ-HZ	PRRSV	2017-XX-XX	Zhejiang	genbank	complete	L8.7
MH404256_SD17	PRRSV	2017-XX-XX	Shandong	genbank	complete	L8.7
MH663433_HNRZ	PRRSV	2017-XX-XX	Hunan	genbank	complete	L8.7
MK759853_XJ17-5	PRRSV	2017-XX-XX	Xinjiang	genbank	complete	L8.7
MK906026_JSTZ1712-12	PRRSV	2017-XX-XX	Jiangsu	genbank	complete	L8.7
MN046231_Anhui-2017-109	PRRSV	2017-XX-XX	Anhui	genbank	complete	L8.7
MN046233_Liaoning-2017-6	PRRSV	2017-XX-XX	Liaoning	genbank	complete	L8.7
MN046235_Gansu-2017-51	PRRSV	2017-XX-XX	Gansu	genbank	complete	L8.7
MN046236_Sichuan-2017-117	PRRSV	2017-XX-XX	Sichuan	genbank	complete	L8.7
MN119306_SH1704-25	PRRSV	2017-XX-XX	Shanghai	genbank	complete	L8.7
MT708500_SD-YL1712	PRRSV	2017-XX-XX	Shandong	genbank	complete	L8.7
MT811823_YNCN2017	PRRSV	2017-XX-XX	Yunnan	genbank	complete	L8.7
MT811824_YNWH2016	PRRSV	2017-XX-XX	Yunnan	genbank	complete	L8.7
MT811828_YNDL2016	PRRSV	2017-XX-XX	Yunnan	genbank	complete	L8.7
MT811830_YNYL2016	PRRSV	2017-XX-XX	Yunnan	genbank	complete	L8.7
MT811832_YNQJXW2017	PRRSV	2017-XX-XX	Yunnan	genbank	complete	L8.7
MT811833_YNQJ2017	PRRSV	2017-XX-XX	Yunnan	genbank	complete	L8.7
MT811834_YNSD2017	PRRSV	2017-XX-XX	Yunnan	genbank	complete	L8.7
MT811837_YNSB2016	PRRSV	2017-XX-XX	Yunnan	genbank	complete	L8.7
MT811839_YNXS2017	PRRSV	2017-XX-XX	Yunnan	genbank	complete	L8.7
MT811840_YNXW2017	PRRSV	2017-XX-XX	Yunnan	genbank	complete	L8.7
MN046223_HLJ-DZD1-1804	PRRSV	2018-XX-XX	Heilongjiang	genbank	complete	L8.7
MN046232_JS3-1805	PRRSV	2018-XX-XX	Jiangsu	genbank	complete	L8.7
MN046239_HLJ-YC8	PRRSV	2018-XX-XX	Heilongjiang	genbank	complete	L8.7
MN119308_JS1810-195	PRRSV	2018-XX-XX	Jiangsu	genbank	complete	L8.7
MT268280_HB18-41	PRRSV	2018-XX-XX	Hubei	genbank	complete	L8.7
MT379661_GDDX-2018	PRRSV	2018-XX-XX	Guangdong	genbank	complete	L8.7
MT811822_YNAN2018	PRRSV	2018-XX-XX	Yunnan	genbank	complete	L8.7
MT811841_YNML2018	PRRSV	2018-XX-XX	Yunnan	genbank	complete	L8.7
MW627193_HB18-36	PRRSV	2018-XX-XX	Hubei	genbank	complete	L8.7
MT316312_HB18-4	PRRSV	2019-XX-XX	Hubei	genbank	complete	L8.7
MW651975_HB19-12	PRRSV	2019-XX-XX	Hubei	genbank	complete	L8.7
MW651976_HB19-18	PRRSV	2019-XX-XX	Hubei	genbank	complete	L8.7
MZ322956_SDRZ01	PRRSV	2019-XX-XX	Shandong	genbank	complete	L8.7
MZ172971_SD-QD-2101	PRRSV	2020-XX-XX	Shandong	genbank	complete	L8.7
12-GP5-20241225-Guangdongguangzhou	PRRSV	2024-12-25	Guangdong	mylab	gp5	L3
1-2-GP5-20250122-Zhejianglishui	PRRSV	2025-01-22	Zhejiang	mylab	gp5	L3
19-GP5-20241225-Guangdongguangzhou	PRRSV	2024-12-25	Guangdong	mylab	gp5	L3
1-GP5-20250215-Shaanxixianyang	PRRSV	2025-02-15	Shaanxi	mylab	gp5	L3
22-GP5-20241210-Guangdongshanwei	PRRSV	2024-12-10	Guangdong	mylab	gp5	L3
24-GP5-20241210-Guangdongshanwei	PRRSV	2024-12-10	Guangdong	mylab	gp5	L3
26-GP5-20241225-Guangdongguangzhou	PRRSV	2024-12-25	Guangdong	mylab	gp5	L3
6-43-GP5-20250304-Guangdongmeizhou	PRRSV	2025-03-04	Guangdong	mylab	gp5	L3
7-45-GP5-20250304-Guangdongmeizhou	PRRSV	2025-02-27	Sichuan	mylab	gp5	L3
7-4GP5-20250227-Sichuanyibin	PRRSV	2025-03-04	Guangdong	mylab	gp5	L3
8-19-GP5-20250304-Guangdongmeizhou	PRRSV	2025-03-04	Guangdong	mylab	gp5	L3
9-11-GP5-20250207-Shanxi	PRRSV	2025-02-07	Shanxi	mylab	gp5	L3
BY2_1-3_-GP5-20250124-Guangdonghuizhou	PRRSV	2025-01-24	Guangdong	mylab	gp5	L3
P24042905	PRRSV	2024-04-28	Guangdong	mylab	complete	L3
JN662424.1_PRRSV2_GM2_lineage3	PRRSV	2011-01-01	Guangdong	genbank	complete	L3
KU978619.1_PRRSV2_GD-KP_lineage3	PRRSV	2015-10-01	Guangdong	genbank	complete	L3
OL416130.1	PRRSV	2014-02-18	Fujian	genbank	gp5	L3
OL422822.1	PRRSV	2020-XX-XX	Fujian	genbank	complete	L3
OL439476.1_PRRSV2_GXGG202007_lineage3	PRRSV	2020-07-01	Guangxi	genbank	complete	L3
ON093974.1	PRRSV	2021-XX-XX	Fujian	genbank	complete	L3
ON365556.1	PRRSV	2020-XX-XX	Fujian	genbank	complete	L3
ON462049.1_PRRSV2_GXXNF74-1806_lineage3	PRRSV	2018-XX-XX	Guangxi	genbank	complete	L3
PQ588686.1	PRRSV	2021-09-XX	Heilongjiang	genbank	gp5	L3
PQ588692.1	PRRSV	2021-12-XX	Shanxi	genbank	gp5	L3
KT945018_HNyc15	PRRSV	2015-XX-XX	Henan	genbank	complete	L3
KX621003_GDsg	PRRSV	2015-XX-XX	Guangdong	genbank	complete	L3
KX689233_XJzx1-2015	PRRSV	2015-XX-XX	Xinjiang	genbank	complete	L3
MN642099_SDqd1501	PRRSV	2015-XX-XX	Shandong	genbank	complete	L3
KY745901_GDYDZZZ	PRRSV	2016-XX-XX	Guangdong	genbank	complete	L3
MF196905_SCcd16	PRRSV	2016-XX-XX	Sichuan	genbank	complete	L3
MH046843_GDZS2016	PRRSV	2016-XX-XX	Guangdong	genbank	complete	L3
MH236426_ZJnb16-2	PRRSV	2016-XX-XX	Zhejiang	genbank	complete	L3
MK780825_SD110-1608	PRRSV	2016-XX-XX	Shandong	genbank	complete	L3
MG011718_FJLIUY-2017	PRRSV	2017-XX-XX	Fujian	genbank	complete	L3
MG011719_FJDJQ-2017	PRRSV	2017-XX-XX	Fujian	genbank	complete	L3
MH046842_FJNP2017	PRRSV	2017-XX-XX	Fujian	genbank	complete	L3
MH324400_SCya17	PRRSV	2017-XX-XX	Sichuan	genbank	complete	L3
MK144542_GZgy17	PRRSV	2017-XX-XX	Guizhou	genbank	complete	L3
MK780824_SDWH27-1710	PRRSV	2017-XX-XX	Shandong	genbank	complete	L3
MK144543_SCya18	PRRSV	2018-XX-XX	Sichuan	genbank	complete	L3
MN046242_LN-DB87	PRRSV	2018-XX-XX	Liaoning	genbank	complete	L3
MW561593_GXNN202010	PRRSV	2020-XX-XX	Guangxi	genbank	complete	L3
10W-GP5-20250109-Zhejiangwenzhou	PRRSV	2025-01-09	Zhejiang	mylab	gp5	L1.5
11-13-GP5-20250312-Hubei	PRRSV	2025-03-12	Hubei	mylab	gp5	L1.5
11-15-GP5-20250219-Henannanyang	PRRSV	2025-02-19	Henan	mylab	gp5	L1.5
1-3-GP5-20250219-Shanxi	PRRSV	2025-02-19	Shanxi	mylab	gp5	L1.5
1-4-GP5-20250101-Shanxilvliang	PRRSV	2025-01-01	Shanxi	mylab	gp5	L1.5
1-5-GP5-20241201-Henannanyang	PRRSV	2024-12-01	Henan	mylab	gp5	L1.5
16-20-GP5-20241201-Henannanyang	PRRSV	2024-12-01	Henan	mylab	gp5	L1.5
171-GP5-20241129-Jilinchangchun	PRRSV	2024-11-29	Jilin	mylab	gp5	L1.5
172-GP5-20241129-Jilinchangchun	PRRSV	2024-11-29	Jilin	mylab	gp5	L1.5
17-4-13-GP5-20250123-Guangdong	PRRSV	2025-01-23	Guangdong	mylab	gp5	L1.5
174-GP5-20241129-Jilinchangchun	PRRSV	2024-11-29	Jilin	mylab	gp5	L1.5
19216-GP5-20250123-Guangdong	PRRSV	2025-01-23	Guangdong	mylab	gp5	L1.5
1-GP5-20250220-Hebeizhangjiakou	PRRSV	2025-02-20	Hebei	mylab	gp5	L1.5
1-GP5-20250228-Henanyongcheng	PRRSV	2025-02-28	Henan	mylab	gp5	L1.5
1-GP5-202503312-Jiangsu	PRRSV	2025-03-12	Jiangsu	mylab	gp5	L1.5
20-21-GP5-20250118-HuBeijingzhou	PRRSV	2025-01-18	Hubei	mylab	gp5	L1.5
25-GP5-20241211-Jilin	PRRSV	2024-12-11	Jilin	mylab	gp5	L1.5
26-GP5-20241211-Jilin	PRRSV	2024-12-11	Jilin	mylab	gp5	L1.5
28-32-GP5-20241205-Hubeienshi	PRRSV	2024-12-05	Hubei	mylab	gp5	L1.5
29-31-GP5-20250219-HuBeijingzhou	PRRSV	2025-02-19	Hubei	mylab	gp5	L1.5
2-GP5-20250220-Hebeizhangjiakou	PRRSV	2025-02-20	Hebei	mylab	gp5	L1.5
2-GP5-20250226-Neimenggu	PRRSV	2025-02-26	Neimenggu	mylab	gp5	L1.5
2-GP5-20250228-Henanyongcheng	PRRSV	2025-02-28	Henan	mylab	gp5	L1.5
2-GP5-202503312-Jiangsu	PRRSV	2025-03-12	Jiangsu	mylab	gp5	L1.5
30-32-GP5-20250101-HuBeijingzhou	PRRSV	2025-01-01	Hubei	mylab	gp5	L1.5
32-35-GP5-20250319-HuBeijingzhou	PRRSV	2025-03-19	Hubei	mylab	gp5	L1.5
33-36-GP5-20241205-Hubeienshi	PRRSV	2024-12-05	Hubei	mylab	gp5	L1.5
3-7-GP5-20250306-HuBeijingzhou	PRRSV	2025-03-06	Hubei	mylab	gp5	L1.5
3-GP5-20250212-Neimengguchifeng	PRRSV	2025-02-12	Neimenggu	mylab	gp5	L1.5
40-44-GP5-20250219-HuBeijingzhou	PRRSV	2025-02-19	Hubei	mylab	gp5	L1.5
4W-2-GP5-20250109-Zhejiangwenzhou	PRRSV	2025-01-09	Zhejiang	mylab	gp5	L1.5
51-55-GP5-20250219-Henannanyang	PRRSV	2025-02-19	Henan	mylab	gp5	L1.5
51-60-GP5-20250114-Henanshengnanyang	PRRSV	2025-01-14	Henan	mylab	gp5	L1.5
58-GP5-20250207-Jilin	PRRSV	2025-02-07	Jilin	mylab	gp5	L1.5
5-GP5-20250101-guizhouanshun	PRRSV	2025-01-01	guizhou	mylab	gp5	L1.5
6-10-GP5-20241218-Henanluoyang	PRRSV	2024-12-18	Henan	mylab	gp5	L1.5
63-GP5-20250207-jiangxiganzhou	PRRSV	2025-02-07	Jiangxi	mylab	gp5	L1.5
6W-GP5-20250109-Zhejiangwenzhou	PRRSV	2025-01-09	Zhejiang	mylab	gp5	L1.5
75-GP5-20250114-Shanxi	PRRSV	2025-01-14	Shanxi	mylab	gp5	L1.5
7-B-GP5-20250312-Shanxi	PRRSV	2025-03-12	Shanxi	mylab	gp5	L1.5
7-GP5-20250226-Neimenggu	PRRSV	2025-02-26	Neimenggu	mylab	gp5	L1.5
8W-GP5-20250109-Zhejiangwenzhou	PRRSV	2025-01-09	Zhejiang	mylab	gp5	L1.5
9-C-GP5-20250312-Shanxi	PRRSV	2025-03-12	Shanxi	mylab	gp5	L1.5
AF4-21-GP5-20250123-Guangdong	PRRSV	2025-01-23	Guangdong	mylab	gp5	L1.5
B11-15-GP5-20250109-Zhejiangwenzhou	PRRSV	2025-01-09	Zhejiang	mylab	gp5	L1.5
B11-GP5-20250115-Hubeiwuhan	PRRSV	2025-01-15	Hubei	mylab	gp5	L1.5
B2-9-GP5-20241206-Liaoning	PRRSV	2024-12-06	Liaoning	mylab	gp5	L1.5
C5-7-GP5-20250109-Zhejiangwenzhou	PRRSV	2025-01-09	Zhejiang	mylab	gp5	L1.5
F131-GP5-20250115-Hubeiwuhan	PRRSV	2025-01-15	Hubei	mylab	gp5	L1.5
F19-7-20250227-Hubeiwuhan	PRRSV	2025-02-27	Hubei	mylab	gp5	L1.5
F19-9-20250227-Hubeiwuhan	PRRSV	2025-02-27	Hubei	mylab	gp5	L1.5
G1-11-GP5-20241205-Heilongjianghaerbin	PRRSV	2024-12-05	Heilongjiang	mylab	gp5	L1.5
G1-9-GP5-20241205-Heilongjianghaerbin	PRRSV	2024-12-05	Heilongjiang	mylab	gp5	L1.5
G1-GP5-20241129-Heilongjianghaerbin	PRRSV	2024-11-29	Heilongjiang	mylab	gp5	L1.5
G2-6-GP5-20241129-Heilongjianghaerbin	PRRSV	2024-11-29	Heilongjiang	mylab	gp5	L1.5
GP5-20250101-Shanxi	PRRSV	2025-01-01	Shanxi	mylab	gp5	L1.5
GP5-20250109-Hunanchangsha	PRRSV	2025-01-09	Hunan	mylab	gp5	L1.5
GP5-44-20250228-Henanzhengzhou	PRRSV	2025-02-28	Henan	mylab	gp5	L1.5
GP5-45-20250228-Henanzhengzhou	PRRSV	2025-02-28	Henan	mylab	gp5	L1.5
GP5-46-20250228-Henanzhengzhou	PRRSV	2025-02-28	Henan	mylab	gp5	L1.5
GP5-47-20250228-Henanzhengzhou	PRRSV	2025-02-28	Henan	mylab	gp5	L1.5
GP5-48-20250228-Henanzhengzhou	PRRSV	2025-02-28	Henan	mylab	gp5	L1.5
GP5-49-20250228-Henanzhengzhou	PRRSV	2025-02-28	Henan	mylab	gp5	L1.5
GP5-50-20250228-Henanzhengzhou	PRRSV	2025-02-28	Henan	mylab	gp5	L1.5
GP5-51-20250228-Henanzhengzhou	PRRSV	2025-02-28	Henan	mylab	gp5	L1.5
GP5-52-20250228-Henanzhengzhou	PRRSV	2025-02-28	Henan	mylab	gp5	L1.5
GP5-53-20250228-Henanzhengzhou	PRRSV	2025-02-28	Henan	mylab	gp5	L1.5
K21-GP5-20241129-Heilongjianghaerbin	PRRSV	2024-11-29	Heilongjiang	mylab	gp5	L1.5
MN648054.1_PRRSV2_LNDZD10-1806_lineage1	PRRSV	2018-06-01	Liaoning	genbank	complete	L1.5
MN648055.1_PRRSV2_HLJZD30-1902_lineage1	PRRSV	2019-02-01	Heilongjiang	genbank	complete	L1.5
MZ342900.1	PRRSV	2020-XX-XX	Jiangsu	genbank	gp5	L1.5
MZ820388.1_PRRSV2_JS2021NADC34_lineage1	PRRSV	2021-XX-XX	Jiangsu	genbank	complete	L1.5
OL310959.1	PRRSV	2015-01-06	Fujian	genbank	gp5	L1.5
OL771206.1_PRRSV2_CH_SCCD-4_2020_lineage1	PRRSV	2020-09-01	Sichuan	genbank	complete	L1.5
OL771208.1_PRRSV2_CH_SCMS-4_2020_lineage1	PRRSV	2020-10-01	Sichuan	genbank	complete	L1.5
ON968566.1	PRRSV	2021-XX-XX	Hunan	genbank	gp5	L1.5
ON968567.1	PRRSV	2021-XX-XX	Hunan	genbank	gp5	L1.5
ON968568.1	PRRSV	2021-XX-XX	Hunan	genbank	gp5	L1.5
PQ373813.1	PRRSV	2023-02-27	Shandong	genbank	complete	L1.5
PQ373814.1	PRRSV	2018-05-02	Beijing	genbank	gp5	L1.5
PQ588693.1	PRRSV	2021-12-XX	Hebei	genbank	gp5	L1.5
R12-GP5-20241218-Hunan	PRRSV	2024-12-18	Hunan	mylab	gp5	L1.5
R24051305	PRRSV	2024-02-23	Guangdong	mylab	complete	L1.5
WH--GP5-20250109-Zhejiangwenzhou	PRRSV	2025-01-09	Zhejiang	mylab	gp5	L1.5
X259-GP5-20250115-Hubeiwuhan	PRRSV	2025-01-15	Hubei	mylab	gp5	L1.5
YP3-11-20250227-Hubeiwuhan	PRRSV	2025-02-27	Hubei	mylab	gp5	L1.5
MG913987_LNWK130	PRRSV	2017-XX-XX	Liaoning	genbank	complete	L1.5
MK202794_FJ0908	PRRSV	2018-XX-XX	Fujian	genbank	complete	L1.5
MK453049_PRRSV-ZDXYL-China-2018-1	PRRSV	2018-XX-XX	Heilongjiang	genbank	complete	L1.5
MN648449_HLHDZD32-1901	PRRSV	2019-XX-XX	Heilongjiang	genbank	complete	L1.5
MW079495_2020-Acheng-1	PRRSV	2020-XX-XX	Heilongjiang	genbank	complete	L1.5
MW803134_PRRSV-China/SCcd2020/2020	PRRSV	2020-XX-XX	Sichuan	genbank	complete	L1.5
101-105-GP5-20250105-Zhejiangshaoxing	PRRSV	2025-01-05	Zhejiang	mylab	gp5	L1.8
104-GP5-20250312-Shanxi	PRRSV	2025-03-12	Shanxi	mylab	gp5	L1.8
106-110-GP5-20241220-Beijing	PRRSV	2024-12-20	Beijing	mylab	gp5	L1.8
10-GP5-20250226-Jiangsudongtai	PRRSV	2025-02-26	Jiangsu	mylab	gp5	L1.8
111-120-GP5-202503014-Beijing	PRRSV	2025-03-14	Beijing	mylab	gp5	L1.8
111-GP5-20241220-Beijing	PRRSV	2024-12-20	Beijing	mylab	gp5	L1.8
116-119-GP5-20250319-Xinjiang	PRRSV	2025-03-19	Xinjiang	mylab	gp5	L1.8
116-120-GP5-20250105-Zhejiangshaoxing	PRRSV	2025-01-05	Zhejiang	mylab	gp5	L1.8
1-2-GP5-20241224-Shanxilvliang	PRRSV	2024-12-24	Shanxi	mylab	gp5	L1.8
1-2-GP5-20250101-Shanxi	PRRSV	2025-01-01	Shanxi	mylab	gp5	L1.8
12W_106-110_-20250226-Jilin	PRRSV	2025-02-26	Jilin	mylab	gp5	L1.8
1-3-20250228-Guangdongheyuan	PRRSV	2025-02-28	Guangdong	mylab	gp5	L1.8
1-3-GP5-20250215-Shandong	PRRSV	2025-02-15	Shandong	mylab	gp5	L1.8
13-GP5-20250226-Jiangsudongtai	PRRSV	2025-02-26	Jiangsu	mylab	gp5	L1.8
1-4-20250219-Shanxi	PRRSV	2025-02-19	Shanxi	mylab	gp5	L1.8
14-GP5-20250306-Xinjiangshihezi	PRRSV	2025-03-06	Xinjiang	mylab	gp5	L1.8
153-156-GP5-20241218-Anhuihefei	PRRSV	2024-12-18	Anhui	mylab	gp5	L1.8
1-5-GP5-20250111-Hubeihuanggang	PRRSV	2025-01-11	Hubei	mylab	gp5	L1.8
15-GP5-20250226-Jiangsudongtai	PRRSV	2025-02-26	Jiangsu	mylab	gp5	L1.8
16-18-GP5-20250215-Shandong	PRRSV	2025-02-15	Shandong	mylab	gp5	L1.8
1-6-GP5-20250118-Shanxitaiyuan	PRRSV	2025-01-18	Shanxi	mylab	gp5	L1.8
170-GP5-20250101-Xinjiangchangji	PRRSV	2025-01-01	Xinjiang	mylab	gp5	L1.8
170-GP5-20250101-Xinjiangchangjizhouchangji	PRRSV	2025-01-01	Xinjiang	mylab	gp5	L1.8
173-GP5-20250101-Xinjiangchangji	PRRSV	2025-01-01	Xinjiang	mylab	gp5	L1.8
173-GP5-20250101-Xinjiangchangjizhouchangji	PRRSV	2025-01-01	Xinjiang	mylab	gp5	L1.8
17-GP5-20250111-Guangdongmaoming	PRRSV	2025-01-11	Guangdong	mylab	gp5	L1.8
18-GP5-20250226-Jiangsudongtai	PRRSV	2025-02-26	Jiangsu	mylab	gp5	L1.8
1-GP5-20241218-Shaanxiweinan	PRRSV	2024-12-18	Shaanxi	mylab	gp5	L1.8
1-GP5-20241224-Shanxilvliang	PRRSV	2024-12-24	Shanxi	mylab	gp5	L1.8
1-GP5-20250101-Hebeizhangjiakou	PRRSV	2025-01-01	Hebei	mylab	gp5	L1.8
1-GP5-20250117-Guangdongshaoguan	PRRSV	2025-01-17	Guangdong	mylab	gp5	L1.8
1-GP5-20250226-Jiangsudongtai	PRRSV	2025-02-26	Jiangsu	mylab	gp5	L1.8
1-GP5-20250307-Neimenggu	PRRSV	2025-03-07	Neimenggu	mylab	gp5	L1.8
1-GP5-20250307-Shanxi	PRRSV	2025-03-07	Shanxi	mylab	gp5	L1.8
1-GP5-20250319-Neimengguchifeng	PRRSV	2025-03-19	Neimenggu	mylab	gp5	L1.8
20-GP5-20241218-Jiangsuyancheng	PRRSV	2024-12-18	Jiangsu	mylab	gp5	L1.8
21-25-GP5-20241212-Ningxialingwu	PRRSV	2024-12-12	Ningxia	mylab	gp5	L1.8
21-25-GP5-20250306-Henananyang	PRRSV	2025-03-06	Henan	mylab	gp5	L1.8
22-GP5-20241218-Jiangsuyancheng	PRRSV	2024-12-18	Jiangsu	mylab	gp5	L1.8
26-30-GP5-20241216-Guangdongxuwen	PRRSV	2024-12-16	Guangdong	mylab	gp5	L1.8
28-GP5-20241218-Jiangsuyancheng	PRRSV	2024-12-18	Jiangsu	mylab	gp5	L1.8
2-GP5-20250108-Ningxia	PRRSV	2025-01-08	Ningxia	mylab	gp5	L1.8
2-GP5-20250117-Guangdongshaoguan	PRRSV	2025-01-17	Guangdong	mylab	gp5	L1.8
2-GP5-20250215-Shaanxixianyang	PRRSV	2025-02-15	Shaanxi	mylab	gp5	L1.8
2-GP5-20250226-Jiangsudongtai	PRRSV	2025-02-26	Jiangsu	mylab	gp5	L1.8
2-GP5-20250307-Neimenggu	PRRSV	2025-03-07	Neimenggu	mylab	gp5	L1.8
2-GP5-20260226-Shandongbinzhou	PRRSV	2026-02-26	Shandong	mylab	gp5	L1.8
31-35-GP5-20241212-Ningxialingwu	PRRSV	2024-12-12	Ningxia	mylab	gp5	L1.8
31-35-GP5-20250101-Xinjiangchangji	PRRSV	2025-01-01	Xinjiang	mylab	gp5	L1.8
31-35-GP5-20250101-Xinjiangchangjizhouchangji	PRRSV	2025-01-01	Xinjiang	mylab	gp5	L1.8
3-1-GP5-20241121-Guangxinanning	PRRSV	2024-11-21	Guangxi	mylab	gp5	L1.8
328424-GP5-20250319-Gansudunhuang	PRRSV	2025-03-19	Gansu	mylab	gp5	L1.8
329785-GP5-20250319-Gansudunhuang	PRRSV	2025-03-19	Gansu	mylab	gp5	L1.8
36-39-GP5-20250111-Hubeizhongxiang	PRRSV	2025-01-11	Hubei	mylab	gp5	L1.8
36D-GP5-20241205-Hunanzhuzhou	PRRSV	2024-12-05	Hunan	mylab	gp5	L1.8
3A-3D-GP5-20250101-Shanxi	PRRSV	2025-01-01	Shanxi	mylab	gp5	L1.8
3-GP5-20250111-Guangdongzhaoqing	PRRSV	2025-01-11	Guangdong	mylab	gp5	L1.8
3-GP5-20250223-Ningxia	PRRSV	2025-02-23	Ningxia	mylab	gp5	L1.8
3-GP5-20250226-Jiangsudongtai	PRRSV	2025-02-26	Jiangsu	mylab	gp5	L1.8
3-GP5-20250228-Henanyongcheng	PRRSV	2025-02-28	Henan	mylab	gp5	L1.8
3-GP5-20250306-Xinjiangshihezi	PRRSV	2025-03-06	Xinjiang	mylab	gp5	L1.8
3-GP5-20250311-Guangdong	PRRSV	2025-03-11	Guangdong	mylab	gp5	L1.8
4-5-GP5-20250313-Henan	PRRSV	2025-03-13	Henan	mylab	gp5	L1.8
46-50-GP5-20241201-Shanxi	PRRSV	2024-12-01	Shanxi	mylab	gp5	L1.8
46-50-GP5-20241202-Beijing	PRRSV	2024-12-02	Beijing	mylab	gp5	L1.8
47-GP5-20250316-Ningxia	PRRSV	2025-03-16	Ningxia	mylab	gp5	L1.8
48-GP5-20250312-Shanxi	PRRSV	2025-03-12	Shanxi	mylab	gp5	L1.8
49-GP5-20250316-Ningxia	PRRSV	2025-03-16	Ningxia	mylab	gp5	L1.8
4-D15-GP5-20250220-Shanxijinzhong	PRRSV	2025-02-20	Shanxi	mylab	gp5	L1.8
4-D2-GP5-20250220-Shanxijinzhong	PRRSV	2025-02-20	Shanxi	mylab	gp5	L1.8
4-GP5-20250122-Neimenggu	PRRSV	2025-01-22	Neimenggu	mylab	gp5	L1.8
4-GP5-20250215-Hebeizhangjiakou	PRRSV	2025-02-15	Hebei	mylab	gp5	L1.8
4-GP5-20250226-Jiangsudongtai	PRRSV	2025-02-26	Jiangsu	mylab	gp5	L1.8
4-GP5-20250307-Shanxi	PRRSV	2025-03-07	Shanxi	mylab	gp5	L1.8
4W_101-105_-20250226-Jilin	PRRSV	2025-02-26	Jilin	mylab	gp5	L1.8
51-55-GP5-20241201-Shanxi	PRRSV	2024-12-01	Shanxi	mylab	gp5	L1.8
51-55-GP5-20241202-Beijing	PRRSV	2024-12-02	Beijing	mylab	gp5	L1.8
51-55-GP5-20241212-Ningxialingwu	PRRSV	2024-12-12	Ningxia	mylab	gp5	L1.8
51-55-GP5-20241216-Guangdongxuwen	PRRSV	2024-12-16	Guangdong	mylab	gp5	L1.8
53-GP5-20250124-Guangdongshaoguan	PRRSV	2025-01-24	Guangdong	mylab	gp5	L1.8
55-GP5-20250124-Guangdongshaoguan	PRRSV	2025-01-24	Guangdong	mylab	gp5	L1.8
56-57-GP5-20250219-HuBeijingzhou	PRRSV	2025-02-19	Hubei	mylab	gp5	L1.8
5-7-GP5-20241218-Anhuihefei	PRRSV	2024-12-18	Anhui	mylab	gp5	L1.8
58-GP5-20250219-HuBeijingzhou	PRRSV	2025-02-19	Hubei	mylab	gp5	L1.8
5-GP5-20250101-Hebeizhangjiakou	PRRSV	2025-01-01	Hebei	mylab	gp5	L1.8
5-GP5-20250111-Guangdongzhaoqing	PRRSV	2025-01-11	Guangdong	mylab	gp5	L1.8
5-GP5-20250215-Hebeizhangjiakou	PRRSV	2025-02-15	Hebei	mylab	gp5	L1.8
5-GP5-20250226-Jiangsudongtai	PRRSV	2025-02-26	Jiangsu	mylab	gp5	L1.8
6-10-GP5-20241122-Shanxi	PRRSV	2024-11-22	Shanxi	mylab	gp5	L1.8
6-10-GP5-20241229-Guangdongheyuan	PRRSV	2024-12-29	Guangdong	mylab	gp5	L1.8
6-10-GP5-20241229-HuBeijingzhou	PRRSV	2024-12-29	Hubei	mylab	gp5	L1.8
6-10-GP5-20250101-Xinjiangchangji	PRRSV	2025-01-01	Xinjiang	mylab	gp5	L1.8
6-10-GP5-20250101-Xinjiangchangjizhouchangji	PRRSV	2025-01-01	Xinjiang	mylab	gp5	L1.8
6-10-GP5-20250118-Guangdongzhaoqing	PRRSV	2025-01-18	Guangdong	mylab	gp5	L1.8
61-65-GP5-20241216-Guangdongxuwen	PRRSV	2024-12-16	Guangdong	mylab	gp5	L1.8
61-65-GP5-20250101-Xinjiangchangji	PRRSV	2025-01-01	Xinjiang	mylab	gp5	L1.8
61-65-GP5-20250101-Xinjiangchangjizhouchangji	PRRSV	2025-01-01	Xinjiang	mylab	gp5	L1.8
66-70-GP5-20241220-Beijing	PRRSV	2024-12-20	Beijing	mylab	gp5	L1.8
69-GP5-20250215-Anhuibozhou	PRRSV	2025-02-15	Anhui	mylab	gp5	L1.8
6-GP5-20241224-Liaoning	PRRSV	2024-12-24	Liaoning	mylab	gp5	L1.8
6-GP5-20250215-Hebeizhangjiakou	PRRSV	2025-02-15	Hebei	mylab	gp5	L1.8
6-GP5-20250226-Jiangsudongtai	PRRSV	2025-02-26	Jiangsu	mylab	gp5	L1.8
6W_111-115_-20250226-Jilin	PRRSV	2025-02-26	Jilin	mylab	gp5	L1.8
6W-2-GP5-20250109-Zhejiangwenzhou	PRRSV	2025-01-09	Zhejiang	mylab	gp5	L1.8
76-80-GP5-20250319-Liaoning	PRRSV	2025-03-19	Liaoning	mylab	gp5	L1.8
79-GP5-20250215-Anhuibozhou	PRRSV	2025-02-15	Anhui	mylab	gp5	L1.8
7-GP5-20250111-Guangdongzhaoqing	PRRSV	2025-01-11	Guangdong	mylab	gp5	L1.8
7-GP5-20250118-Guangdongzhaoqing	PRRSV	2025-01-18	Guangdong	mylab	gp5	L1.8
7-GP5-20250223-Ningxia	PRRSV	2025-02-23	Ningxia	mylab	gp5	L1.8
7-GP5-20250226-Jiangsudongtai	PRRSV	2025-02-26	Jiangsu	mylab	gp5	L1.8
81-85-GP5-20250219-Guangdongqingyuan	PRRSV	2025-02-19	Guangdong	mylab	gp5	L1.8
81-85-GP5-20250319-Liaoning	PRRSV	2025-03-19	Liaoning	mylab	gp5	L1.8
8-50-GP5-20250319-HuBeijingzhou	PRRSV	2025-03-19	Hubei	mylab	gp5	L1.8
86-90-GP5-20250219-Guangdongqingyuan	PRRSV	2025-02-19	Guangdong	mylab	gp5	L1.8
8-GP5-20241218-Shaanxiweinan	PRRSV	2024-12-18	Shaanxi	mylab	gp5	L1.8
8-GP5-20250118-Guangdongzhaoqing	PRRSV	2025-01-18	Guangdong	mylab	gp5	L1.8
8-GP5-20250226-Jiangsudongtai	PRRSV	2025-02-26	Jiangsu	mylab	gp5	L1.8
8W_121-125_-20250226-Jilin	PRRSV	2025-02-26	Jilin	mylab	gp5	L1.8
94-98-GP5-20250118-jiangxijinggangshan	PRRSV	2025-01-18	Jiangxi	mylab	gp5	L1.8
9-GP5-20250226-Jiangsudongtai	PRRSV	2025-02-26	Jiangsu	mylab	gp5	L1.8
A14-GP5-20250308-Shanxilvliang	PRRSV	2025-03-08	Shanxi	mylab	gp5	L1.8
A1-A5-Guangdongheyuan	PRRSV	2024-12-04	Guangdong	mylab	gp5	L1.8
A5-GP5-20250105-Zhejiangshaoxing	PRRSV	2025-01-05	Zhejiang	mylab	gp5	L1.8
A6-A10-GP5-20250227-Guangdongqingyuan	PRRSV	2025-02-27	Guangdong	mylab	gp5	L1.8
A6-GP5-20250219-Guangdongqingyuan	PRRSV	2025-02-19	Guangdong	mylab	gp5	L1.8
B11-B15-GP5-20250316-Ningxia	PRRSV	2025-03-16	Ningxia	mylab	gp5	L1.8
B1-B5-GP5-20250105-Zhejiangshaoxing	PRRSV	2025-01-05	Zhejiang	mylab	gp5	L1.8
B1-B5-GP5-20250227-Guangdongqingyuan	PRRSV	2025-02-27	Guangdong	mylab	gp5	L1.8
B26-B30-GP5-20250316-Ningxia	PRRSV	2025-03-16	Ningxia	mylab	gp5	L1.8
B2-6-GP5-20241129-Jiangsusuzhou	PRRSV	2024-11-29	Jiangsu	mylab	gp5	L1.8
BAO-GP5-20241218-Xinjiangtiemenguan	PRRSV	2024-12-18	Xinjiang	mylab	gp5	L1.8
BJ5-5-GP5-20241129-Jiangsusuzhou	PRRSV	2024-11-29	Jiangsu	mylab	gp5	L1.8
BY55D-GP5-20250228-Shaanxiyulin	PRRSV	2025-02-28	Shaanxi	mylab	gp5	L1.8
BY63D-GP5-20250228-Shaanxiyulin	PRRSV	2025-02-28	Shaanxi	mylab	gp5	L1.8
C16-C18-20250228-Guangdongheyuan	PRRSV	2025-02-28	Guangdong	mylab	gp5	L1.8
C1-C5-GP5-20250227-Guangdongqingyuan	PRRSV	2025-02-27	Guangdong	mylab	gp5	L1.8
C3-GP5-20250108-Xinjiangshihezi	PRRSV	2025-01-08	Xinjiang	mylab	gp5	L1.8
C5-C8-Guangdongheyuan	PRRSV	2024-12-04	Guangdong	mylab	gp5	L1.8
C8-GP5-20250219-Neimenggu	PRRSV	2025-02-19	Neimenggu	mylab	gp5	L1.8
D16-D20-GP5-20250308-Sichuanmeishan	PRRSV	2025-03-08	Sichuan	mylab	gp5	L1.8
D1-D5-20250301-Guangxiyulin	PRRSV	2025-03-01	Guangxi	mylab	gp5	L1.8
D-GP5-20250308-Gansujinchang	PRRSV	2025-03-08	Gansu	mylab	gp5	L1.8
E1-E5-GP5-20250308-Sichuanmeishan	PRRSV	2025-03-08	Sichuan	mylab	gp5	L1.8
F1-F5-GP5-20250108-Sichuanchengdu	PRRSV	2025-01-08	Sichuan	mylab	gp5	L1.8
F2-A13-GP5-20250108-Jiangsupizhou	PRRSV	2025-01-08	Jiangsu	mylab	gp5	L1.8
F2-B13-GP5-20250108-Jiangsupizhou	PRRSV	2025-01-08	Jiangsu	mylab	gp5	L1.8
F2-D8-GP5-20250108-Jiangsupizhou	PRRSV	2025-01-08	Jiangsu	mylab	gp5	L1.8
GP5-20250108-Xinjiang	PRRSV	2025-01-08	Xinjiang	mylab	gp5	L1.8
GP5-20250115-Shandongbinzhou	PRRSV	2025-01-15	Shandong	mylab	gp5	L1.8
GP5-20250207-Guangxi	PRRSV	2025-02-07	Guangxi	mylab	gp5	L1.8
GP5-20250228-Shanxijinzhong	PRRSV	2025-02-28	Shanxi	mylab	gp5	L1.8
GP5-20250307-Guangdongmaoming	PRRSV	2025-03-07	Guangdong	mylab	gp5	L1.8
GP5-20250313-Guangdong	PRRSV	2025-03-13	Guangdong	mylab	gp5	L1.8
HYT-GP5-20250124-Chongqing	PRRSV	2025-01-24	Chongqing	mylab	gp5	L1.8
K-20250226-Guangxi	PRRSV	2025-02-26	Guangxi	mylab	gp5	L1.8
L2-GP5-20250219-Neimenggu	PRRSV	2025-02-19	Neimenggu	mylab	gp5	L1.8
N_6-10_-GP5-20250118-Guangdongzhaoqing	PRRSV	2025-01-18	Guangdong	mylab	gp5	L1.8
N2-18-GP5-20241218-Shaanxiweinan	PRRSV	2024-12-18	Shaanxi	mylab	gp5	L1.8
P24070508	PRRSV	2024-06-30	Hubei	mylab	complete	L1.8
R19-GP5-20241222-Shaanxishengyulin	PRRSV	2024-12-22	Shaanxi	mylab	gp5	L1.8
R27-GP5-20241222-Shaanxishengyulin	PRRSV	2024-12-22	Shaanxi	mylab	gp5	L1.8
T12-GP5-20241222-Shaanxishengyulin	PRRSV	2024-12-22	Shaanxi	mylab	gp5	L1.8
T4-GP5-20241222-Shaanxishengyulin	PRRSV	2024-12-22	Shaanxi	mylab	gp5	L1.8
YF78D-16-20-GP5-20250228-Shaanxiyulin	PRRSV	2025-02-28	Shaanxi	mylab	gp5	L1.8
YY5-GP5-20250221-Chongqing	PRRSV	2025-02-21	Chongqing	mylab	gp5	L1.8
Z1-GP5-20250307-Shaanxiweinan	PRRSV	2025-03-07	Shaanxi	mylab	gp5	L1.8
KP860909.1_PRRSV2_FJZ03_lineage1	PRRSV	2013-XX-XX	Fujian	genbank	complete	L1.8
KR706343.1_PRRSV2_JL580_lineage1	PRRSV	2013-XX-XX	Jilin	genbank	complete	L1.8
KX815415.1_PRRSV2_15HEN4_lineage1	PRRSV	2015-XX-XX	Henan	genbank	complete	L1.8
KX815423.1_PRRSV2_15LN1_lineage1	PRRSV	2015-XX-XX	Liaoning	genbank	complete	L1.8
KY373214.1_PRRSV2_JSWA_lineage1	PRRSV	2015-10-01	Shandong	genbank	complete	L1.8
MF375260.1_PRRSV2_SD-A19_lineage1	PRRSV	2015-10-20	Shandong	genbank	complete	L1.8
MF375261.1_PRRSV2_SC-d_lineage1	PRRSV	2015-10-30	Sichuan	genbank	complete	L1.8
MG844181.1_PRRSV2_strain_HB17A_lineage1	PRRSV	2017-06-08	Hebei	genbank	complete	L1.8
MG860516.1_PRRSV2_isolate_LNWK96_lineage1	PRRSV	2017-XX-XX	Liaoning	genbank	complete	L1.8
MH651741.1_PRRSV2_strain_LNCH-1604_lineage1	PRRSV	2016-04-01	Liaoning	genbank	complete	L1.8
MH651742.1_PRRSV2_strain_SDQD-1604_lineage1	PRRSV	2016-04-01	Shandong	genbank	complete	L1.8
MH651743.1_PRRSV2_strain_SD-1602_lineage1	PRRSV	2016-02-01	Shandong	genbank	complete	L1.8
MH651744.1_PRRSV2_strain_SD53-1603_lineage1	PRRSV	2016-03-01	Shandong	genbank	complete	L1.8
MH651745.1_PRRSV2_strain_SD99-1606_lineage1	PRRSV	2016-06-01	Shandong	genbank	complete	L1.8
MH651746.1_PRRSV2_strain_SDQZ-1609_lineage1	PRRSV	2016-09-01	Shandong	genbank	complete	L1.8
MH651748.1_PRRSV2_strain_TJZH-1607_lineage1	PRRSV	2016-07-01	Tianjin	genbank	complete	L1.8
MN547965.1	PRRSV	2019-XX-XX	Jiangsu	genbank	gp5	L1.8
ON254651.1_PRRSV2_SD_lineage1	PRRSV	2016-XX-XX	Shandong	genbank	complete	L1.8
ON968560.1	PRRSV	2019-XX-XX	Hunan	genbank	gp5	L1.8
ON968561.1	PRRSV	2019-XX-XX	Hunan	genbank	gp5	L1.8
ON968562.1	PRRSV	2020-XX-XX	Hunan	genbank	gp5	L1.8
ON968563.1	PRRSV	2020-XX-XX	Hunan	genbank	gp5	L1.8
ON968564.1	PRRSV	2020-XX-XX	Hunan	genbank	gp5	L1.8
ON968565.1	PRRSV	2020-XX-XX	Hunan	genbank	gp5	L1.8
PQ588688.1	PRRSV	2021-12-XX	Guangxi	genbank	gp5	L1.8
PQ588690.1	PRRSV	2021-12-XX	Liaoning	genbank	gp5	L1.8
PQ588694.1	PRRSV	2021-12-XX	Shandong	genbank	gp5	L1.8
PQ588697.1	PRRSV	2021-12-XX	Guangdong	genbank	gp5	L1.8
PQ588699.1	PRRSV	2021-12-XX	Guangdong	genbank	gp5	L1.8
KT945017_HNjz15	PRRSV	2015-XX-XX	Henan	genbank	complete	L1.8
KU523366_WUH5	PRRSV	2015-XX-XX	Hubei	genbank	complete	L1.8
KU950371_HENXC-4	PRRSV	2015-XX-XX	Henan	genbank	complete	L1.8
KU950374_HENZMD-9	PRRSV	2015-XX-XX	Henan	genbank	complete	L1.8
KX758250_FJXS15	PRRSV	2015-XX-XX	Fujian	genbank	complete	L1.8
KX815411_15HEB1	PRRSV	2015-XX-XX	Hebei	genbank	complete	L1.8
KX815413_15HEN1	PRRSV	2015-XX-XX	Henan	genbank	complete	L1.8
KX815419_15JX1	PRRSV	2015-XX-XX	Jiangxi	genbank	complete	L1.8
KX815425_15LN3	PRRSV	2015-XX-XX	Liaoning	genbank	complete	L1.8
KX815428_15SC3	PRRSV	2015-XX-XX	Sichuan	genbank	complete	L1.8
KX815432_15ZJ1	PRRSV	2015-XX-XX	Zhejiang	genbank	complete	L1.8
KX900392_HENJY-2	PRRSV	2015-XX-XX	Henan	genbank	complete	L1.8
KX980392_SDhz1512	PRRSV	2015-XX-XX	Shandong	genbank	complete	L1.8
KX758249_FJWQ16	PRRSV	2016-XX-XX	Fujian	genbank	complete	L1.8
KX766379_HNhx	PRRSV	2016-XX-XX	Hunan	genbank	complete	L1.8
KY041782_HENXX-8	PRRSV	2016-XX-XX	Henan	genbank	complete	L1.8
KY053458_SDYG1606	PRRSV	2016-XX-XX	Shandong	genbank	complete	L1.8
MF196906_SCnj16	PRRSV	2016-XX-XX	Sichuan	genbank	complete	L1.8
MF766474_HeN1601	PRRSV	2016-XX-XX	Henan	genbank	complete	L1.8
MH588710_SDbz16-2	PRRSV	2016-XX-XX	Shandong	genbank	complete	L1.8
MH651736_CY1-1604	PRRSV	2016-XX-XX	na	genbank	complete	L1.8
MH651737_CY2-1604	PRRSV	2016-XX-XX	na	genbank	complete	L1.8
MH651738_HNJYF-1606	PRRSV	2016-XX-XX	Hunan	genbank	complete	L1.8
MH651739_HBFL-1604	PRRSV	2016-XX-XX	Hubei	genbank	complete	L1.8
MH651740_HNJYH-1606	PRRSV	2016-XX-XX	Hunan	genbank	complete	L1.8
MN046222_HLJ-80	PRRSV	2016-XX-XX	Heilongjiang	genbank	complete	L1.8
MN046240_SX1-1607	PRRSV	2016-XX-XX	Shanxi	genbank	complete	L1.8
MN046241_SX2-1607	PRRSV	2016-XX-XX	Shanxi	genbank	complete	L1.8
MN642102_SDwh1601	PRRSV	2016-XX-XX	Shandong	genbank	complete	L1.8
MT036897_FS-GD-02_FoShan_Guangdong_2016.01	PRRSV	2016-XX-XX	Guangdong	genbank	complete	L1.8
MG687491_QHD1	PRRSV	2017-XX-XX	Qinghai	genbank	complete	L1.8
MG914067_SCcd17	PRRSV	2017-XX-XX	Sichuan	genbank	complete	L1.8
MH068878_SD17-38	PRRSV	2017-XX-XX	Shandong	genbank	complete	L1.8
MH121061_SD17-36	PRRSV	2017-XX-XX	Guangdong	genbank	complete	L1.8
MH167387_QHD2	PRRSV	2017-XX-XX	Qinghai	genbank	complete	L1.8
MH167388_QHD3	PRRSV	2017-XX-XX	Qinghai	genbank	complete	L1.8
MK396376_GDsf1707	PRRSV	2017-XX-XX	Guangdong	genbank	complete	L1.8
MK396377_GDsf1710	PRRSV	2017-XX-XX	Guangdong	genbank	complete	L1.8
MK396378_GDsf1711	PRRSV	2017-XX-XX	Guangdong	genbank	complete	L1.8
MN046224_HEB-108	PRRSV	2017-XX-XX	Hebei	genbank	complete	L1.8
MN119305_SD1704-23	PRRSV	2017-XX-XX	Shandong	genbank	complete	L1.8
MT036898_GDHZ_Huizhou	PRRSV	2017-XX-XX	Guangdong	genbank	complete	L1.8
MT036899_HZ1-3_Yunnan_20171	PRRSV	2017-XX-XX	Yunnan	genbank	complete	L1.8
MT036900_XY-HN_Xinyang	PRRSV	2017-XX-XX	Henan	genbank	complete	L1.8
MT409692_PRRSV2/CN/X4839/2017	PRRSV	2017-XX-XX	na	genbank	complete	L1.8
MK396379_GDsf1802	PRRSV	2018-XX-XX	Guangdong	genbank	complete	L1.8
MK396380_GDsf1804	PRRSV	2018-XX-XX	Guangdong	genbank	complete	L1.8
MK396381_GDsf1806	PRRSV	2018-XX-XX	Guangdong	genbank	complete	L1.8
MK396382_GDsf1807	PRRSV	2018-XX-XX	Guangdong	genbank	complete	L1.8
MK396383_GDsf1808	PRRSV	2018-XX-XX	Guangdong	genbank	complete	L1.8
MK396384_GDsf1809	PRRSV	2018-XX-XX	Guangdong	genbank	complete	L1.8
MK429980_SWU/MS2/2018	PRRSV	2018-XX-XX	Sichuan	genbank	complete	L1.8
MK429981_SWU/MS3/2018	PRRSV	2018-XX-XX	Sichuan	genbank	complete	L1.8
MK429982_SWU/MY5/2018	PRRSV	2018-XX-XX	Sichuan	genbank	complete	L1.8
MK429983_SWU/MY6/2018	PRRSV	2018-XX-XX	Sichuan	genbank	complete	L1.8
MK429984_SWU/YB1/2018	PRRSV	2018-XX-XX	Sichuan	genbank	complete	L1.8
MK429985_SWU/YB2/2018	PRRSV	2018-XX-XX	Sichuan	genbank	complete	L1.8
MK429986_SWU/CD1/2018	PRRSV	2018-XX-XX	Sichuan	genbank	complete	L1.8
MK450333_CH-WH-2019-1	PRRSV	2018-XX-XX	Hubei	genbank	complete	L1.8
MK453050_PRRSV-ZDXYL-China-2018-2	PRRSV	2018-XX-XX	Heilongjiang	genbank	complete	L1.8
MN046229_HeB-239	PRRSV	2018-XX-XX	Hebei	genbank	complete	L1.8
MN046230_HLJWK108-1711	PRRSV	2018-XX-XX	Heilongjiang	genbank	complete	L1.8
MN046243_HLJ-DZD4-1805	PRRSV	2018-XX-XX	Heilongjiang	genbank	complete	L1.8
MN119307_HN1804-2	PRRSV	2018-XX-XX	Henan	genbank	complete	L1.8
MN648450_HLJZD22-1812	PRRSV	2018-XX-XX	Heilongjiang	genbank	complete	L1.8
MN660070_GXNN1839	PRRSV	2018-XX-XX	Guangxi	genbank	complete	L1.8
MN862433_FJDJQ-2018	PRRSV	2018-XX-XX	Fujian	genbank	complete	L1.8
MT394495_GDxn1808	PRRSV	2018-XX-XX	Guangdong	genbank	complete	L1.8
MT394496_GDsc1808	PRRSV	2018-XX-XX	Guangdong	genbank	complete	L1.8
MT394497_GDsc1809	PRRSV	2018-XX-XX	Guangdong	genbank	complete	L1.8
MN119309_XJ1904-39	PRRSV	2019-XX-XX	Xinjiang	genbank	complete	L1.8
MT075480_SC/DJY	PRRSV	2019-XX-XX	Sichuan	genbank	complete	L1.8
MT165636_GD1909	PRRSV	2019-XX-XX	Guangdong	genbank	complete	L1.8
MW531679_GXNN202004a	PRRSV	2020-XX-XX	Guangxi	genbank	complete	L1.8
MW561594_GXNN202004	PRRSV	2020-XX-XX	Guangxi	genbank	complete	L1.8
MW880772_SXSZ-2020	PRRSV	2020-XX-XX	Shanxi	genbank	complete	L1.8
MZ820388_JS2021NADC34	PRRSV	2021-XX-XX	Jiangsu	genbank	complete	L1.8
